# Supplementary material for: Assessment of Early Cardiotoxicity and Cardiac Dysfunction of Radioligand Therapy in Patients with Neuroendocrine Tumors
Source: Cancers (Basel). 2025 Oct 2;17(19):3219. doi: 10.3390/cancers17193219 (PMC12524008; doi:10.3390/cancers17193219)
Supplement: Supplementary file 1 [file cancers-17-03219-s001.zip]

Archive with 1 entries (1 files):
- cancers-3888819-supplementary.pdf
